# Supplementary material for: Study of the rice yield variations under water saving scenarios using DSSAT crop model
Source: PLoS One. 2025 Aug 1;20(8):e0329509. doi: 10.1371/journal.pone.0329509 (PMC12316223; doi:10.1371/journal.pone.0329509)
Supplement: S2 File — (XLSX) [file pone.0329509.s002.xlsx]

## Sheet: Sheet1
cultivar	season	year	rain	yield
TCS10	1	1999	390	6850
TCS10	1	2000	442	6761
TCS10	1	2001	514	5763
TCS10	1	2002	269	5541
TCS10	1	2003	470	6382
TCS10	1	2004	197	6973
TCS10	1	2005	1195	5677
TCS10	1	2006	931	5531
TCS10	1	2007	571	5693
TCS10	1	2010	616	5881
TCS10	1	2011	206	5992
TCS10	1	2012	755	5584
TCS10	1	2013	643	4919
TCS10	1	2018	360	6245
TCS10	1	2019	911	7148
TCS10	2	1999	89	4298
TCS10	2	2000	352	4145
TCS10	2	2001	619	4956
TCS10	2	2002	190	5319
TCS10	2	2003	60	3720
TCS10	2	2004	363	4049
TCS10	2	2005	359	4028
TCS10	2	2007	1092	3016
TCS10	2	2008	657	3144
TCS10	2	2009	627	3120
TCS10	2	2010	273	3937
TCS10	2	2011	291	4422
TCS10	2	2012	170	5418
TCS10	2	2018	590	6056
TNG67	1	1999	413	7415
TNG67	1	2000	442	6129
TNG67	1	2001	527	6215
TNG67	1	2002	269	6516
TNG67	1	2003	493	6926
TNG67	1	2004	681	6552
TNG67	1	2005	1201	6397
TNG67	1	2006	933	6315
TNG67	1	2007	633	5257
TNG67	1	2010	616	7048
TNG67	1	2011	461	5306
TNG67	1	2012	761	6254
TNG67	1	2013	644	5000
TNG67	1	2018	360	6284
TNG67	1	2019	956	7922
TNG67	2	1999	91	4951
TNG67	2	2000	352	4773
TNG67	2	2001	619	5260
TNG67	2	2002	191	5922
TNG67	2	2003	60	4376
TNG67	2	2004	363	4316
TNG67	2	2005	361	4745
TNG67	2	2007	1092	3753
TNG67	2	2008	657	3615
TNG67	2	2009	632	3853
TNG67	2	2010	287	4369
TNG67	2	2011	302	4851
TNG67	2	2012	253	5896
TNG67	2	2018	590	6130
TNG67	2	1999	91	4892
TNG67	2	2000	352	4771
TNG67	2	2001	619	5251
TNG67	2	2002	191	5817
TNG67	2	2003	60	4215
TNG67	2	2004	363	4316
TNG67	2	2005	361	4738
TNG67	2	2007	1092	3750
TNG67	2	2008	657	3615
TNG67	2	2009	632	3634
TNG67	2	2010	287	4369
TNG67	2	2011	302	4851
TNG67	2	2012	253	5865
TNG67	2	2018	590	6062
TK9	1	1999	413	6330
TK9	1	2000	493	6855
TK9	1	2001	528	5174
TK9	1	2002	269	5266
TK9	1	2003	493	5474
TK9	1	2004	688	6593
TK9	1	2005	1201	5515
TK9	1	2006	1017	5649
TK9	1	2007	634	6098
TK9	1	2010	617	5561
TK9	1	2011	478	5881
TK9	1	2012	764	5326
TK9	1	2013	692	4637
TK9	1	2018	800	6620
TK9	1	2019	957	7751
TK9	2	1999	92	3420
TK9	2	2000	352	3680
TK9	2	2001	623	4032
TK9	2	2002	191	4345
TK9	2	2003	60	3401
TK9	2	2004	380	3666
TK9	2	2005	361	3589
TK9	2	2007	1107	2746
TK9	2	2008	657	2761
TK9	2	2009	632	2650
TK9	2	2010	287	3618
TK9	2	2011	302	3828
TK9	2	2012	329	4618
TK9	2	2018	605	5659
